# Supplementary material for: Dermal PapillaCell-Derived Exosomes Regulate Hair Follicle Stem Cell Proliferation via LEF1
Source: Int J Mol Sci. 2023 Feb 16;24(4):3961. doi: 10.3390/ijms24043961 (PMC9964005; doi:10.3390/ijms24043961)
Supplement: Supplementary file 1 [file ijms-24-03961-s001.zip]

Archive with 1 entries (1 files):
- ijms-2164188-supplementary.pdf
